# Supplementary material for: One Year in the Extreme Isolation of Antarctica—Is This Enough to Modulate an “Allergic” Sensitization?
Source: Biomedicines. 2022 Feb 15;10(2):448. doi: 10.3390/biomedicines10020448 (PMC8962425; doi:10.3390/biomedicines10020448)
Supplement: Supplementary file 1 [file biomedicines-10-00448-s001.zip]

Archive with 1 entries (1 files):
- biomedicines-1583418-supplementary.pdf
